# Supplementary material for: Potential Causal Association between C-Reactive Protein Levels in Age-Related Macular Degeneration: A Two-Sample Mendelian Randomization Study
Source: Biomedicines. 2024 Apr 5;12(4):807. doi: 10.3390/biomedicines12040807 (PMC11047998; doi:10.3390/biomedicines12040807)
Supplement: Supplementary file 1 [file biomedicines-12-00807-s001.zip]

Archive with 1 entries (1 files):
- biomedicines-2808526-supplementary.xlsx
