# Supplementary material for: Potential Causal Association between C-Reactive Protein Levels in Age-Related Macular Degeneration: A Two-Sample Mendelian Randomization Study
Source: Biomedicines. 2024 Apr 5;12(4):807. doi: 10.3390/biomedicines12040807 (PMC11047998; doi:10.3390/biomedicines12040807)
Supplement: Supplementary file 1 [file biomedicines-12-00807-s001.zip › biomedicines-2808526-supplementary.xlsx]

## Sheet: Sheet1
	Supplementary Table S1. List of single-nucleotide polymorphisms used as instrumental variables
	Exposure	Outcome	SNP	Chr	Position	Nearby Gene	Effect Allele	Other Allele	Effect Allele Frequency	Beta	SE	P-value	F	MR-PRESSO outlier
	C-reactive protein	AMD	rs12735861	1	1562895	MIB2	T	C	0.580853	0.0175	0.0025	1.512e-12	49
	C-reactive protein	AMD	rs4654905	1	21509558	EIF4G3;ECE1	G	A	0.415123	-0.0135	0.0025	3.828e-08	29.16
	C-reactive protein	AMD	rs12132412	1	21820042	NBPF3;ALPL	G	A	0.351357	0.0145	0.0023	4.913e-10	39.7448
	C-reactive protein	AMD	rs75460349	1	27180088	ZDHHC18	C	A	0.0236047	-0.0934	0.008	3.824e-31	136.306
	C-reactive protein	AMD	rs3768321	1	40035928	PABPC4-AS1	T	G	0.188308	0.0282	0.0028	1.206e-24	101.434
	C-reactive protein	AMD	rs2428953	1	44443459	ATP6V0B	A	G	0.101123	0.0199	0.0035	2.037e-08	32.3273
	C-reactive protein	AMD	rs150428831	1	65283029	RAVER2	A	G	0.0625626	0.0457	0.0051	1.883e-19	80.2957
	C-reactive protein	AMD	rs9436743	1	65901119	LEPROT	C	T	0.580695	0.0745	0.0024	1e-200	963.585
	C-reactive protein	AMD	rs143288541	1	66000981	LEPR	G	A	0.0191909	-0.0633	0.0091	3.044e-12	48.3865
	C-reactive protein	AMD	rs58846684	1	66154330	LEPR;PDE4B	A	G	0.0257912	-0.0665	0.0073	9.256e-20	82.9846
	C-reactive protein	AMD	rs142020339	1	66414002	PDE4B	G	A	0.0134466	0.0706	0.0111	2.13e-10	40.4542
	C-reactive protein	AMD	rs75314644	1	66753375	PDE4B	T	C	0.0325483	0.0507	0.0068	7.448e-14	55.5902
	C-reactive protein	AMD	rs469802	1	91545826	ZNF644;HFM1	G	A	0.204049	-0.0315	0.0027	5.486e-32	136.111
	C-reactive protein	AMD	rs4847426	1	93884948	DR1;FNBP1L	T	C	0.793154	0.016	0.0027	1.885e-09	35.1166
	C-reactive protein	AMD	rs4970837	1	109822008	PSRC1	T	G	0.667949	-0.0154	0.0026	1.99e-09	35.0828
	C-reactive protein	AMD	rs653170	1	112328245	KCND3	T	C	0.370343	0.0127	0.0022	1.097e-08	33.3244
	C-reactive protein	AMD	rs114080992	1	154011533	NUP210L	A	G	0.0464762	-0.0372	0.0058	1.691e-10	41.1367
	C-reactive protein	AMD	rs4133213	1	154395212	IL6R	A	C	0.442282	-0.0757	0.0022	1e-200	1183.99
	C-reactive protein	AMD	rs11265177	1	159325834	OR10J3;OR10J1	G	A	0.211538	0.023	0.0026	1.508e-18	78.2544
	C-reactive protein	AMD	rs1811471	1	159642599	APCS;CRP	A	G	0.258118	0.1095	0.0028	1e-200	1529.37
	C-reactive protein	AMD	rs180689986	1	159701152	CRP;DUSP23	A	G	0.0144191	0.2224	0.0104	1.53e-100	457.302
	C-reactive protein	AMD	rs67919109	1	198147819	NEK7	T	G	0.107628	0.0245	0.0039	2.701e-10	39.4642
	C-reactive protein	AMD	rs1223801	1	214348141	PROX1;SMYD2	A	G	0.82115	-0.0175	0.0028	3.524e-10	39.0625
	C-reactive protein	AMD	rs11118625	1	221103388	HLX;C1orf140	G	A	0.231939	-0.0206	0.0026	3.743e-15	62.7751
	C-reactive protein	AMD	rs11577023	1	222061973	LINC01655;LINC02257	C	T	0.309517	-0.016	0.0026	1.024e-09	37.8698
	C-reactive protein	AMD	rs4006577	1	236301301	NID1;GPR137B	A	G	0.675795	-0.0133	0.0024	2.953e-08	30.7101
	C-reactive protein	AMD	rs61838755	1	247569423	ZNF496;NLRP3	G	T	0.674087	-0.0187	0.0026	4.719e-13	51.7293
	C-reactive protein	AMD	rs74154640	1	247596860	NLRP3	A	C	0.160756	-0.0238	0.0029	4.45e-16	67.3532
	C-reactive protein	AMD	rs56015600	1	247601886	NLRP3	G	A	0.622257	0.0336	0.0022	4.089e-52	233.256
	C-reactive protein	AMD	rs62104180	2	466003	LINC01865;LINC01874	A	G	0.0501154	-0.0325	0.0055	3.963e-09	34.9174
	C-reactive protein	AMD	rs13028310	2	632591	LOC105373352;TMEM18	C	T	0.842145	0.0171	0.003	7.859e-09	32.49
	C-reactive protein	AMD	rs12713422	2	25134497	ADCY3	C	A	0.453118	0.0186	0.0024	1.494e-14	60.0625
	C-reactive protein	AMD	rs1260326	2	27730940	GCKR	C	T	0.575385	-0.0636	0.0022	3.85e-187	835.736
	C-reactive protein	AMD	rs2110944	2	37090233	STRN	C	T	0.502958	0.0144	0.0022	3.679e-11	42.843
	C-reactive protein	AMD	rs6737373	2	61498038	USP34	G	T	0.441163	-0.0133	0.0022	1.605e-09	36.5475
	C-reactive protein	AMD	rs4851487	2	102302978	RFX8;MAP4K4	T	C	0.405237	0.0139	0.0022	1.767e-10	39.9194
	C-reactive protein	AMD	rs2075184	2	103080592	IL18RAP;SLC9A4	C	T	0.736527	-0.0183	0.0025	1.358e-13	53.5824
	C-reactive protein	AMD	rs11123158	2	113811057	IL36B	G	A	0.684235	0.0161	0.0026	5.595e-10	38.3447
	C-reactive protein	AMD	rs55709272	2	113867288	IL1F10;IL1RN	C	T	0.364095	0.0429	0.0024	2.268e-73	319.516
	C-reactive protein	AMD	rs45582641	2	113954629	PSD4	A	G	0.0709905	-0.0255	0.0042	1.901e-09	36.8622
	C-reactive protein	AMD	rs2161037	2	169893419	ABCB11;DHRS9	A	G	0.57616	0.0203	0.0022	3.871e-20	85.1426
	C-reactive protein	AMD	rs17308476	2	174868755	SP3;LINC01960	T	C	0.0912914	0.0223	0.0038	4.647e-09	34.4384
	C-reactive protein	AMD	rs12992995	2	175197545	LINC01305;SP9	A	C	0.237371	-0.0154	0.0026	3.084e-09	35.0828
	C-reactive protein	AMD	rs12992747	2	178190491	LOC100130691	C	A	0.811195	-0.0164	0.0028	6.941e-09	34.3061
	C-reactive protein	AMD	rs35308741	2	203092677	SUMO1	G	A	0.710524	-0.0155	0.0028	2.807e-08	30.6441
	C-reactive protein	AMD	rs1441169	2	214033530	LINC01953;SPAG16-DT	G	A	0.524741	-0.0238	0.0024	6.139e-23	98.3403
	C-reactive protein	AMD	rs1476698	2	242296449	FARP2	G	A	0.422787	0.0157	0.0022	1.666e-12	50.9277
	C-reactive protein	AMD	rs2306881	3	4753712	ITPR1	G	A	0.432899	-0.0138	0.0023	1.985e-09	36
	C-reactive protein	AMD	rs112380819	3	9498519	SETD5	A	G	0.0822182	0.0251	0.004	3.146e-10	39.3756
	C-reactive protein	AMD	rs6792725	3	24520283	THRB	G	A	0.651422	-0.0153	0.0023	5.96e-11	44.2514
	C-reactive protein	AMD	rs1470559	3	35670105	LOC101928135;ARPP21	A	G	0.324111	0.0133	0.0023	1.358e-08	33.4386
	C-reactive protein	AMD	rs10049413	3	49892896	TRAIP	G	A	0.32584	0.0228	0.0026	9.422e-19	76.8994
	C-reactive protein	AMD	rs75690706	3	101815428	LINC02085;LOC101929411	G	T	0.100469	0.0248	0.004	7.907e-10	38.44
	C-reactive protein	AMD	rs11708067	3	123065778	ADCY5	G	A	0.198778	0.0163	0.0028	5.873e-09	33.889
	C-reactive protein	AMD	rs9865841	3	135876125	MSL2	G	A	0.775036	-0.0255	0.0029	1.146e-18	77.3187
	C-reactive protein	AMD	rs66733022	3	170721231	SLC2A2	T	G	0.108282	0.0229	0.0035	4.704e-11	42.809
	C-reactive protein	AMD	rs4690098	4	3447156	HGFAC	T	C	0.269664	0.0168	0.0025	8.575e-12	45.1584
	C-reactive protein	AMD	rs2320728	4	18540138	LCORL;SLIT2	T	C	0.536958	0.014	0.0022	9.222e-11	40.4959
	C-reactive protein	AMD	rs4389587	4	38211434	TBC1D1;LINC02513	A	C	0.757408	-0.0144	0.0026	1.917e-08	30.6746
	C-reactive protein	AMD	rs963317	4	45129970	GNPDA2;GABRG1	G	A	0.645716	0.0129	0.0022	9.882e-09	34.3822
	C-reactive protein	AMD	rs74904971	4	89050026	ABCG2	A	C	0.148655	-0.019	0.003	4.374e-10	40.1111
	C-reactive protein	AMD	rs7673508	4	154769597	SFRP2;DCHS2	T	C	0.409241	-0.0123	0.0022	4.158e-08	31.2583
	C-reactive protein	AMD	rs116269315	5	35895782	IL7R;CAPSL	G	A	0.0250674	0.0422	0.0077	3.675e-08	30.0361
	C-reactive protein	AMD	rs12654377	5	39112707	FYB1	G	T	0.360383	0.013	0.0023	8.57e-09	31.9471
	C-reactive protein	AMD	rs77704739	5	52080909	LINC02118;ITGA1	C	T	0.0344075	-0.0511	0.006	1.222e-17	72.5336
	C-reactive protein	AMD	rs555806915	5	56104379	LOC105378979;MAP3K1	C	A	0.826891	0.0189	0.0032	2.954e-09	34.8838
	C-reactive protein	AMD	rs7730244	5	72957088	ARHGEF28	C	T	0.526141	0.0155	0.0022	3.775e-12	49.6384
	C-reactive protein	AMD	rs6870983	5	87697533	TMEM161B-AS1	T	C	0.210101	-0.0171	0.003	8.519e-09	32.49
	C-reactive protein	AMD	rs288183	5	107348180	FBXL17	G	T	0.207083	-0.0158	0.0027	3.566e-09	34.2442
	C-reactive protein	AMD	rs11738559	5	150476129	TNIP1;ANXA6	T	C	0.171287	0.0184	0.0029	2.254e-10	40.2568
	C-reactive protein	AMD	rs146902872	5	156700886	CYFIP2	C	T	0.039272	-0.0341	0.0062	3.973e-08	30.25
	C-reactive protein	AMD	rs17056273	5	158249127	EBF1	C	T	0.06995	0.0244	0.0042	7.688e-09	33.7506
	C-reactive protein	AMD	rs2161374	5	172176886	NEURL1B;LOC101928093	T	C	0.471773	-0.0156	0.0021	4.412e-13	55.1837
	C-reactive protein	AMD	rs57014345	6	7010430	LY86;RREB1	G	T	0.602377	0.0164	0.0025	3.243e-11	43.0336
	C-reactive protein	AMD	rs75499503	6	26145217	HIST1H2AC;HIST1H1E	T	C	0.188931	-0.0254	0.0028	3.099e-19	82.2908
	C-reactive protein	AMD	rs9268787	6	32420864	HLA-DRA;HLA-DRB5	G	A	0.575098	0.0241	0.0022	2.565e-28	120.002
	C-reactive protein	AMD	rs35021449	6	32530583	HLA-DRB6;HLA-DRB1	T	C	0.0988415	0.0315	0.0044	9.39e-13	51.2526
	C-reactive protein	AMD	rs113742050	6	32575432	HLA-DRB1;HLA-DQA1	T	C	0.0750654	0.0337	0.0043	4.965e-15	61.4218
	C-reactive protein	AMD	rs210148	6	33550025	BAK1;GGNBP1	G	A	0.412569	-0.0127	0.0022	1.304e-08	33.3244
	C-reactive protein	AMD	rs4839716	6	98400651	LOC101927314;MIR2113	C	T	0.399853	-0.0179	0.0025	3.858e-13	51.2656
	C-reactive protein	AMD	rs1546721	6	109625796	CCDC162P	C	T	0.393537	-0.0122	0.0022	2.986e-08	30.7521
	C-reactive protein	AMD	rs1933737	6	116310287	FRK	C	T	0.284843	-0.017	0.0025	6.927e-12	46.24
	C-reactive protein	AMD	rs1490384	6	126851160	MIR588;RSPO3	T	C	0.592164	-0.0307	0.0024	1.756e-37	163.627
	C-reactive protein	AMD	rs6920220	6	138006504	LOC102723649;LINC02539	A	G	0.180228	0.0203	0.0029	1.757e-12	49
	C-reactive protein	AMD	rs1338070	6	153365841	RGS17	T	G	0.338116	0.0156	0.0023	1.799e-11	46.0038
	C-reactive protein	AMD	rs12701278	7	1029549	CYP2W1	C	T	0.216847	-0.0237	0.0029	7.106e-16	66.7883
	C-reactive protein	AMD	rs61325048	7	22737237	LOC401312;LOC541472	T	G	0.0638311	0.0372	0.0044	2.578e-17	71.4793
	C-reactive protein	AMD	rs75443424	7	22742519	LOC401312;LOC541472	C	T	0.182423	-0.0376	0.0036	1.033e-25	109.086
	C-reactive protein	AMD	rs2710804	7	36084529	SEPTIN7;LOC101928618	C	T	0.340047	0.0193	0.0023	4.426e-17	70.414
	C-reactive protein	AMD	rs13240065	7	73015369	MLXIPL	A	G	0.123834	-0.0303	0.0033	1.417e-20	84.3058
	C-reactive protein	AMD	rs73137144	7	74073590	GTF2I	G	A	0.161779	-0.0185	0.003	5.862e-10	38.0278
	C-reactive protein	AMD	rs2404324	7	99023461	ATP5MF-PTCD1;PTCD1	G	A	0.190078	-0.0242	0.0028	3.181e-18	74.699
	C-reactive protein	AMD	rs60987662	7	101844851	CUX1	G	A	0.322829	0.0137	0.0024	9.676e-09	32.5851
	C-reactive protein	AMD	rs2004640	7	128578301	IRF5	T	G	0.474466	0.0126	0.0022	6.135e-09	32.8017
	C-reactive protein	AMD	rs12540285	7	150312474	GIMAP4;GIMAP6	G	A	0.21675	-0.0168	0.0026	1.16e-10	41.7515
	C-reactive protein	AMD	rs7012637	8	9173209	LOC101929128;LOC157273	A	G	0.554123	0.0451	0.0023	1.008e-82	384.501
	C-reactive protein	AMD	rs7846549	8	9239371	LOC157273;TNKS	A	G	0.101679	-0.0297	0.0037	5.052e-16	64.4332
	C-reactive protein	AMD	rs2961108	8	103511148	UBR5;ODF1	A	G	0.143171	0.0197	0.0031	2.448e-10	40.384
	C-reactive protein	AMD	rs7828742	8	116960729	TRPS1;LINC00536	G	A	0.595624	0.0225	0.0022	8.697e-25	104.597
	C-reactive protein	AMD	rs7015753	8	126330807	NSMCE2	G	A	0.534984	0.0189	0.0022	1.517e-18	73.8037
	C-reactive protein	AMD	rs112875651	8	126506694	TRIB1;LINC00861	A	G	0.350504	-0.0201	0.0023	3.886e-18	76.3724
	C-reactive protein	AMD	rs1078141	8	142619393	MROH5;MIR1302-7	T	C	0.338838	0.013	0.0024	3.742e-08	29.3403
	C-reactive protein	AMD	rs1545536	8	144643169	GSDMD	T	C	0.256588	-0.0158	0.0025	2.674e-10	39.9424
	C-reactive protein	AMD	rs7036107	9	92177897	SEMA4D;GADD45G	G	A	0.510067	0.0216	0.0025	1.367e-18	74.6496
	C-reactive protein	AMD	rs150266265	9	102248835	NAMA;LOC101928438	C	T	0.345983	0.0149	0.0026	5.86e-09	32.8417
	C-reactive protein	AMD	rs73657933	9	104130338	BAAT	T	C	0.158364	0.0218	0.0033	3.824e-11	43.64
	C-reactive protein	AMD	rs649129	9	136154304	ABO;SURF6	T	C	0.206696	0.0303	0.003	2.769e-24	102.01
	C-reactive protein	AMD	rs4330804	9	139294247	SNAPC4;ENTR1	G	T	0.454183	0.0179	0.0024	1.096e-13	55.6267
	C-reactive protein	AMD	rs2265187	10	30690844	GOLGA2P6;MAP3K8	T	C	0.573946	-0.0149	0.0023	4.409e-11	41.9679
	C-reactive protein	AMD	rs4426089	10	62223112	ANK3	T	C	0.425148	-0.0119	0.0022	4.733e-08	29.2583
	C-reactive protein	AMD	rs7098444	10	75580042	CAMK2G	T	C	0.485053	0.0148	0.0024	2.955e-10	38.0278
	C-reactive protein	AMD	rs704017	10	80819132	ZMIZ1-AS1	G	A	0.528942	-0.0159	0.0022	3.497e-13	52.2335
	C-reactive protein	AMD	rs1412444	10	91002927	LIPA	T	C	0.317982	0.0237	0.0023	1.14e-24	106.18
	C-reactive protein	AMD	rs11812460	10	94832128	CYP26C1;CYP26A1	A	G	0.332359	-0.014	0.0024	7.122e-09	34.0278
	C-reactive protein	AMD	rs7084062	10	133736636	LINC01164;PPP2R2D	G	A	0.506386	0.0152	0.0022	4.086e-12	47.7355
	C-reactive protein	AMD	rs2818392	10	133946337	JAKMIP3	G	A	0.733282	-0.0142	0.0026	2.927e-08	29.8284
	C-reactive protein	AMD	rs10831676	11	11820449	MIR8070;USP47	C	A	0.52331	-0.0122	0.0022	4.515e-08	30.7521
	C-reactive protein	AMD	rs1037169	11	13361005	ARNTL	C	T	0.68843	0.0293	0.0026	2.682e-29	126.996
	C-reactive protein	AMD	rs6265	11	27679916	BDNF	T	C	0.229932	-0.0179	0.0026	4.743e-12	47.3979
	C-reactive protein	AMD	rs62618693	11	32956492	QSER1	T	C	0.0454316	-0.0316	0.0058	4.461e-08	29.6837
	C-reactive protein	AMD	rs75936055	11	43678573	MIR129-2;HSD17B12	C	T	0.277959	0.0162	0.0024	2.963e-11	45.5625
	C-reactive protein	AMD	rs7928073	11	47361857	MYBPC3	T	C	0.176817	-0.0314	0.0032	2.398e-23	96.2852
	C-reactive protein	AMD	rs184909761	11	59968741	MS4A4E	C	T	0.408683	-0.0191	0.0025	7.289e-15	58.3696
	C-reactive protein	AMD	rs198441	11	61508379	DAGLA	G	A	0.274966	0.0148	0.0025	4.099e-09	35.0464
	C-reactive protein	AMD	rs12795307	11	72506324	STARD10;ATG16L2	A	G	0.33329	0.0187	0.0023	1.768e-16	66.104
	C-reactive protein	AMD	rs1800693	12	6440009	TNFRSF1A	C	T	0.359228	-0.0194	0.0023	1.399e-17	71.1456
	C-reactive protein	AMD	rs77216612	12	12877983	APOLD1	G	A	0.310048	0.0138	0.0023	3.197e-09	36
	C-reactive protein	AMD	rs12300845	12	24195798	SOX5	T	G	0.0327159	-0.058	0.0067	8.264e-18	74.9387
	C-reactive protein	AMD	rs9738365	12	31997635	H3F3C;LINC02422	A	C	0.253209	0.0168	0.0025	1.356e-11	45.1584
	C-reactive protein	AMD	rs2250010	12	47193818	SLC38A4	T	C	0.765915	0.0177	0.0026	6.436e-12	46.3447
	C-reactive protein	AMD	rs2933235	12	56921418	RBMS2	G	A	0.166135	-0.0228	0.0032	1.556e-12	50.7656
	C-reactive protein	AMD	rs1800973	12	69744014	LYZ	A	C	0.0611841	0.0308	0.005	8.814e-10	37.9456
	C-reactive protein	AMD	rs7485554	12	84070366	TMTC2;SLC6A15	A	G	0.572216	0.0139	0.0025	3.216e-08	30.9136
	C-reactive protein	AMD	rs4842708	12	90428447	LINC02399;LINC02392	T	C	0.616272	-0.0143	0.0023	2.282e-10	38.656
	C-reactive protein	AMD	rs7133949	12	95849798	MIR3685;METAP2	G	T	0.407958	-0.0241	0.0022	8.364e-28	120.002
	C-reactive protein	AMD	rs4764939	12	103522952	ASCL1;LOC101929058	T	C	0.521572	-0.0142	0.0022	1.073e-10	41.6612
	C-reactive protein	AMD	rs1151874	12	121092555	CABP1	C	T	0.752149	0.0465	0.0026	4.123e-74	319.859
	C-reactive protein	AMD	rs2701185	12	121352974	XLOC_009911;HNF1A-AS1	G	A	0.549879	-0.0736	0.0022	1e-200	1119.21
	C-reactive protein	AMD	rs2116499	12	121584160	P2RX7	G	A	0.151705	-0.0227	0.0031	1.157e-13	53.6202
	C-reactive protein	AMD	rs1140886	12	121681536	CAMKK2	T	C	0.706317	0.0238	0.0024	1.26e-23	98.3403
	C-reactive protein	AMD	rs148701262	12	122119487	MORN3;TMEM120B	C	T	0.0177702	-0.0524	0.0095	3.209e-08	30.4239
	C-reactive protein	AMD	rs12184664	13	42583977	VWA8-AS1;DGKH	G	A	0.479001	-0.0129	0.0022	5.01e-09	34.3822
	C-reactive protein	AMD	rs1348675	13	58712638	PCDH17;LINC02338	A	G	0.217104	0.0179	0.0026	1.272e-11	47.3979
	C-reactive protein	AMD	rs9521499	13	110393185	LINC00676;IRS2	C	T	0.462515	0.0128	0.0022	6.438e-09	33.8512
	C-reactive protein	AMD	rs9604045	13	113927208	CUL4A;LAMP1	T	G	0.232373	-0.0193	0.0027	9.147e-13	51.096
	C-reactive protein	AMD	rs72694393	14	24874193	NYNRIN	T	G	0.401959	-0.0139	0.0024	3.86e-09	33.5434
	C-reactive protein	AMD	rs2239222	14	73011885	RGS6	G	A	0.361299	0.0301	0.0022	3.633e-41	187.192
	C-reactive protein	AMD	rs71426964	14	73360327	DPF3	T	C	0.497699	-0.0166	0.0024	4.261e-12	47.8403
	C-reactive protein	AMD	rs28929474	14	94844947	SERPINA1	T	C	0.0202948	-0.1027	0.0085	2.269e-33	145.983
	C-reactive protein	AMD	rs55634848	14	96932075	AK7	A	G	0.317371	-0.0154	0.0024	7.143e-11	41.1736
	C-reactive protein	AMD	rs150844304	15	43726625	TP53BP1	C	A	0.0245091	0.0834	0.0078	7.587e-27	114.325
	C-reactive protein	AMD	rs17652767	15	53169284	ONECUT1;LINC02490	A	G	0.115538	-0.0237	0.0033	1.373e-12	51.5785
	C-reactive protein	AMD	rs149624078	15	53728710	LINC02490;WDR72	T	C	0.0139395	-0.1301	0.0105	3.42e-35	153.524
	C-reactive protein	AMD	rs340023	15	60908082	RORA-AS1	T	C	0.361219	0.019	0.0024	7.678e-15	62.6736
	C-reactive protein	AMD	rs35929659	16	2165630	PKD1	C	T	0.1793	-0.0206	0.0032	6.903e-11	41.4414
	C-reactive protein	AMD	rs2540034	16	4022694	ADCY9	T	C	0.523595	0.0128	0.0022	1.212e-08	33.8512
	C-reactive protein	AMD	rs8060025	16	27327214	IL4R	G	T	0.545205	-0.0156	0.0022	3.127e-12	50.281
	C-reactive protein	AMD	rs28472312	16	28826049	NPIPB9;ATXN2L	T	C	0.705126	0.0131	0.0024	3.33e-08	29.7934
	C-reactive protein	AMD	rs4609871	16	29932064	KCTD13	T	C	0.505992	0.0131	0.0022	2.062e-09	35.4566
	C-reactive protein	AMD	rs141179989	16	51067084	LINC02127	T	C	0.0170166	-0.0552	0.01	3.898e-08	30.4704
	C-reactive protein	AMD	rs728538	16	51205819	SALL1;LINC01571	G	T	0.137816	0.0441	0.0032	3.752e-43	189.923
	C-reactive protein	AMD	rs66985888	16	51405303	SALL1;LINC01571	G	A	0.955792	-0.0348	0.0062	1.948e-08	31.5047
	C-reactive protein	AMD	rs17616063	16	51436882	SALL1;LINC01571	G	A	0.076093	-0.1262	0.0045	1.78e-170	786.491
	C-reactive protein	AMD	rs28429148	16	53798319	FTO	A	G	0.408559	0.0164	0.0022	1.945e-13	55.5702
	C-reactive protein	AMD	rs8051062	16	69551473	CYB5B;MIR1538	C	T	0.559122	-0.0162	0.0022	2.454e-13	54.2231
	C-reactive protein	AMD	rs4782566	16	83978401	MLYCD;OSGIN1	A	C	0.404398	0.0137	0.0023	5.164e-09	35.4802
	C-reactive protein	AMD	rs71394100	16	88534619	ZFPM1	T	C	0.317463	0.0187	0.0026	7.451e-13	51.7293
	C-reactive protein	AMD	rs12946190	17	1353822	CRK	A	C	0.628849	0.0142	0.0025	1.293e-08	32.2624
	C-reactive protein	AMD	rs8077638	17	1640793	WDR81	T	C	0.212484	-0.018	0.0026	5.636e-12	47.929
	C-reactive protein	AMD	rs178790	17	16131122	PIGL	A	G	0.438807	0.0139	0.0023	2.379e-09	36.5236
	C-reactive protein	AMD	rs17138478	17	36073320	HNF1B	A	C	0.144262	0.0318	0.003	2.142e-25	112.36
	C-reactive protein	AMD	rs35635959	17	40772288	TUBG1;TUBG2	C	T	0.323195	0.0157	0.0023	1.194e-11	46.5955
	C-reactive protein	AMD	rs1292061	17	57911230	VMP1	G	A	0.526421	0.0182	0.0022	3.515e-17	68.438
	C-reactive protein	AMD	rs8178824	17	64224775	APOH	T	C	0.0297335	0.0582	0.0071	2.753e-16	67.1938
	C-reactive protein	AMD	rs1037170	17	72702914	CD300LF;RAB37	T	C	0.682071	0.0251	0.0024	1.607e-26	109.377
	C-reactive protein	AMD	rs4788867	17	73127683	NT5C	C	T	0.632175	0.0145	0.0024	7.152e-10	36.5017
	C-reactive protein	AMD	rs17642091	17	76328837	LINC01993;SOCS3	A	G	0.211862	0.0183	0.003	1.784e-09	37.21
	C-reactive protein	AMD	rs6501207	17	76364099	LOC101928674	C	T	0.691839	-0.0269	0.0024	3.681e-29	125.627
	C-reactive protein	AMD	rs2847289	18	12812167	PTPN2	C	A	0.529595	0.0185	0.0022	2.366e-17	70.7128
	C-reactive protein	AMD	rs55855238	18	55089715	ST8SIA3;ONECUT2	C	T	0.564346	0.0244	0.0023	1.561e-25	112.544
	C-reactive protein	AMD	rs492443	18	57858802	PMAIP1;MC4R	G	A	0.26089	0.0162	0.0024	3.13e-11	45.5625
	C-reactive protein	AMD	rs351978	19	806256	PTBP1	G	A	0.561368	-0.0127	0.0022	1.676e-08	33.3244
	C-reactive protein	AMD	rs72999033	19	19366632	HAPLN4	T	C	0.0537871	0.0441	0.0049	1.309e-19	81
	C-reactive protein	AMD	rs846881	19	45078553	CEACAM22P;IGSF23	A	C	0.785465	-0.0192	0.0026	3.941e-13	54.5325
	C-reactive protein	AMD	rs12972970	19	45387596	NECTIN2	A	G	0.151942	-0.1716	0.003	1e-200	3271.84
	C-reactive protein	AMD	rs117310449	19	45393516	TOMM40	T	C	0.0121245	-0.2665	0.0111	2.74e-128	576.433
	C-reactive protein	AMD	rs141864196	19	45405499	TOMM40	A	G	0.026842	0.0727	0.0075	2.652e-22	93.9607
	C-reactive protein	AMD	rs10420434	19	45451190	APOC4-APOC2	A	G	0.0471553	0.0594	0.0057	1.645e-25	108.598
	C-reactive protein	AMD	rs146390218	19	45478352	CLPTM1	G	A	0.0267043	0.044	0.0076	5.757e-09	33.518
	C-reactive protein	AMD	rs150554721	19	45490702	CLPTM1	T	C	0.0202114	0.0757	0.0088	5.693e-18	73.9991
	C-reactive protein	AMD	rs34827707	19	45541782	CLASRP;RELB	A	G	0.0268754	0.0536	0.0077	4.692e-12	48.4561
	C-reactive protein	AMD	rs76856627	19	45543755	CLASRP	G	A	0.0335153	-0.0573	0.0067	1.115e-17	73.1408
	C-reactive protein	AMD	rs2424698	20	25256106	PYGB	T	C	0.527889	0.0153	0.0023	4.953e-11	44.2514
	C-reactive protein	AMD	rs1800961	20	43042364	HNF4A	T	C	0.027432	-0.1005	0.0066	3.548e-52	231.87
	C-reactive protein	AMD	rs149487415	20	44585054	ZNF335	G	A	0.0546215	-0.0351	0.0053	4.794e-11	43.8594
	C-reactive protein	AMD	rs6020488	20	49031332	LINC01271;PTPN1	T	C	0.334621	0.0131	0.0023	9.755e-09	32.4405
	C-reactive protein	AMD	rs6089985	20	61377272	NTSR1	T	C	0.316375	-0.0147	0.0025	6.677e-09	34.5744
	C-reactive protein	AMD	rs62217799	20	62347191	ZGPAT	T	G	0.657094	0.0242	0.0026	3.067e-21	86.6331
	C-reactive protein	AMD	rs6090040	20	62692060	TCEA2	C	A	0.552081	-0.0142	0.0022	9.036e-11	41.6612
	C-reactive protein	AMD	rs12482948	21	17610852	MIR99AHG	T	C	0.611054	-0.0133	0.0023	5.385e-09	33.4386
	C-reactive protein	AMD	rs1005696	21	37443480	LOC100133286	G	T	0.540871	-0.0136	0.0022	6.634e-10	38.2149
	C-reactive protein	AMD	rs2836881	21	40466299	LINC01700;PSMG1	T	G	0.2463	-0.0295	0.0025	6.491e-32	139.24
	C-reactive protein	AMD	rs6519133	22	39096602	JOSD1	C	T	0.415851	-0.028	0.0022	1.67e-37	161.983
	C-reactive protein	AMD	rs9611458	22	41413850	RBX1;SNORD140	C	T	0.374864	0.0134	0.0022	2.017e-09	37.0992
